# Supplementary material for: Enhanced Detection of Bacterial Ocular Pathogens: A Comparative Study of Broad-Range Real-Time PCR and Conventional Culture Methods
Source: Diagnostics (Basel). 2025 Apr 10;15(8):966. doi: 10.3390/diagnostics15080966 (PMC12025706; doi:10.3390/diagnostics15080966)
Supplement: Supplementary file 1 [file diagnostics-15-00966-s001.zip]

Archive with 2 entries (2 files):
- Supplemental Material Figure_20250304.pptx
- Supplemental Material Tables_20250304.xlsx
