# Supplementary material for: Enhanced Detection of Bacterial Ocular Pathogens: A Comparative Study of Broad-Range Real-Time PCR and Conventional Culture Methods
Source: Diagnostics (Basel). 2025 Apr 10;15(8):966. doi: 10.3390/diagnostics15080966 (PMC12025706; doi:10.3390/diagnostics15080966)
Supplement: Supplementary file 1 [file diagnostics-15-00966-s001.zip › Supplemental Material Tables_20250304.xlsx]

## Sheet: Table S1
Table S1. Results of conventional PCR and real-time PCR
No	Patient number	Specimen			Conventional PCR				Real-time PCR						Bacterial culture	Gram stain	Fungal culture
			DW	Thio	PCR date	Bacteria_DW	Bacteria_Thio	Fungus_Thio	Bacteria_DW	Bacteria_Thio	NC	Bacteria_delta_DW	Bacteria_delta_Thio	Fungus_Thio_CT
1	3124066	Cornea	1	1	2021-04-29	0	0	0	NA	33.16	32	NA	1.16	43.68	No growth	No bacteria	No growth
3	3067882	Cornea	1	1	2021-06-03	0	0	0	34.99	NA	35.18	-0.19	NA	NA	No growth	No bacteria	No growth
4	3067882	Cornea	1	1	2021-06-08	0	0	1	38.29	39.43	35.18	3.11	4.25	NA	No growth	Rare(<1/OIF) ,Conidia	No growth
13	3139663	Cornea	0	1	2021-07-14	NT	0	1	NT	NA	38.58	NT	NA	NA	No growth	No bacteria	No growth
14	3139663	Contact lens	0	1	2021-07-14	NT	1	1	NT	42.93	38.58	NT	4.35	NA	Pseudomonas aeruginosa, moderate	Few(1~5/OIF) ,GN bacilli	No growth
15	3136128	Cornea	0	1	2021-07-14	NT	1	0	NT	33.43	38.58	NT	-5.15	NA	Pseudomonas aeruginosa, moderate	Moderate(6-30/OIF) ,Conidia	No growth
16	3136128	T lens	0	1	2021-07-14	NT	1	0	NT	29.45	38.58	NT	-9.13	NA	No growth	No bacteria	No growth
19	3141050	Cornea left lens	0	1	2021-07-21	NT	0	0	NT	34.98	38.58	NT	-3.6	NA	No growth	No bacteria	No growth
20	3141050	Cornea right lens	0	1	2021-07-21	NT	1	0	NT	27.01	34.28	NT	-7.27	NA	Aeromonas hydrophila, many	Moderate(6-30/OIF) ,GN bacilli	No growth
21	3141050	Cornea left lens	0	1	2021-07-21	NT	1	0	NT	26.26	34.28	NT	-8.02	NA	Aeromonas hydrophila, many	Moderate(6-30/OIF) ,GN bacilli	No growth
22	3141050	Cornea right lens	0	1	2021-07-21	NT	0	0	NT	28.85	34.28	NT	-5.43	NA	No growth	No bacteria	No growth
25	2135828	Cornea	1	1	2021-07-26	0	0	0	24.54	26.03	24.13	0.41	1.9	NA	Corynebacterium macginleyi, occasional	Rare(<1/OIF) ,GP bacilli	No growth
26	1426641	Cornea	1	1	2021-08-11	0	0	1	25.36	23.93	24.13	1.23	-0.2	NA	Fungus:Yeast	No bacteria	Candida albicans
27	3148014	Cornea	0	1	2021-08-23	NT	0	0	NT	25.58	24.13	NT	1.45	NA	Streptococcus dysgalactiae ssp. Dysgalactiae, many	Few(1~5/OIF) ,GP cocci	No growth
28	3149197	Cornea	1	1	2021-08-25	0	0	0	32.09	29.28	27.32	4.77	1.96	47.24	No growth	No bacteria	No growth
29	3150002	Cornea	1	1	2021-08-27	0	0	1	28.24	30.1	27.32	0.92	2.78	NA	No growth	No bacteria	No growth
30	3150002	Cornea	1	1	2021-09-02	0	0	1	28.11	29.67	27.32	0.79	2.35	NA	Fungus:Mold	No bacteria	Fusarium solani
33	3152953	Cornea	1	1	2021-09-07	1	0	0	34.51	27.58	30.69	3.82	-3.11	48.1	Enterobacter cloacae, moderate	Rare(<1/OIF) ,GN bacilli	No growth
35	2669232	Cornea	1	1	2021-09-14	0	0	1	27.35	29.46	30.69	-3.34	-1.23	49.4	No growth	No bacteria	No growth
36	3039763	Cornea	1	1	2021-09-14	0	0	1	27.41	27.22	30.69	-3.28	-3.47	NA	No growth	No bacteria	No growth
37	2070661	dis	1	1	2021-09-27	0	0	1	32.04	28.8	30.69	1.35	-1.89	50	Streptococcus agalactiae, rare	No bacteria	No growth
42	3141602	IOFB	1	1	2021-10-16	0	0	0	NA	35.32	35.98	NA	-0.66	NA	No growth	No bacteria	No growth
45	1168200	Cornea	1	1	2021-11-29	0	0	0	35.78	35.15	35.98	-0.2	-0.83	NA	Staphylococcus aureus	No bacteria	No growth
48	1933009	Cornea	1	1	2021-12-27	0	0	0	31.9	30.74	31.36	0.54	-0.62	NA	Corynebacterium macginleyi, rare	Rare(<1/OIF) ,GP bacilli	No growth
49	2366266	Cornea	0	1	2022-01-04	NT	0	0	NT	NA	44.5	NT	NA	48.43	Streptococcus agalactiae, many	Rare(<1/OIF) ,GP cocci	No growth
50	2366266	Cornea	0	1	2022-01-06	NT	0	0	NT	36.9	44.5	NT	-7.6	47.74	Streptococcus agalactiae, moderate	Rare(<1/OIF) ,GP cocci	No growth
51	3183460	Cornea	0	1	2022-01-10	NT	0	0	NT	36.96	44.5	NT	-7.54	49.56	Unidentifiable/Gram Positive bacilli, moderate	Heavy(>30/OIF) ,GP bacilli	No growth
52	3183460	Lens	0	1	2022-01-10	NT	0	0	NT	41.27	44.5	NT	-3.23	NA	Unidentifiable/Gram Positive bacilli, occasional	Moderate(6-30/OIF) ,GP bacilli	No growth
53	2687862	Cornea	0	1	2022-01-12	NT	0	0	NT	NA	44.5	NT	NA	NA	No Growth for 5 days	No Bacteria	No growth
54	2687862	Lens	0	1	2022-02-12	NT	0	0	NT	NA	44.5	NT	NA	49.55	No Growth for 5 days	No Bacteria	No growth
56	3196262	Cornea	0	1	2022-03-02	NT	0	0	NT	39.13	31.15	NT	7.98	NA	No Growth for 5 days	No Bacteria	No growth
57	3091906	Cornea	0	1	2022-03-07	NT	1	1w	NT	31.82	37.43	NT	-5.61	NA	Staphylococcus epidermidis	No Bacteria	No growth
58	2881642	Cornea	0	1	2022-03-10	NT	0	1	NT	33.08	31.15	NT	1.93	NA	Corynebacterium macginleyi	Heavy(>30/OIF) ,GP bacilli	No growth
62	2309893	Cornea	0	1	2022-04-08	NT	0	0	NT	35.33	32.58	NT	2.75	48.04	No Growth for 5 days	No Bacteria	No growth
63	2797274	Lens 액	0	1	2022-04-25	NT	0	0	NT	31.72	32.58	NT	-0.86	NA	No Growth for 5 days	No Bacteria	No growth
64	2797274	Cornea	0	1	2022-04-25	NT	0	0	NT	32.76	32.58	NT	0.18	NA	No Growth for 5 days	Rare(<1/OIF) ,GN bacilli	No growth
67	997394	Cornea	0	1	2022-05-23	NT	0	1	NT	33.21	32.58	NT	0.63	NA	No Growth for 5 days	No Bacteria	No growth
72	2415554	Cornea	0	1	2022-06-02	NT	0	1	NT	25.49	25.25	NT	0.24	49.68	No Growth for 5 days	x	x
76	3221286	Cornea	0	1	2022-06-07	NT	0	1	NT	29.11	28	NT	1.11	43.47	Fungus:Mold, Staphylococcus epidermidis, occasional	No Bacteria	Fusarium solani
78	3222999	Cornea	0	1	2022-06-14	NT	0	0	NT	30.46	30.07	NT	0.39	NA	No Growth for 5 days	No Bacteria	No growth
79	3225900	Cornea	0	1	2022-06-29	NT	0	0	NT	30.53	30.07	NT	0.46	46.46	No Growth for 5 days	No Bacteria	No growth
81	3136128	dis	0	1	2022-07-08	NT	0	0	NT	29.88	30.07	NT	-0.19	NA	Corynebacterium macginleyi, occasional	No Bacteria	No growth
83	3228455	Cornea	0	1	2022-07-11	NT	0	0	NT	28.66	28.79	NT	-0.13	NA	No Growth for 5 days	No Bacteria	No growth
84	3147785	Cornea	0	1	2022-08-09	NT	0	1	NT	32.28	27.75	NT	4.53	NA	No Growth for 5 days	No Bacteria	No growth
87	3021850	Cornea	0	1	2022-08-17	NT	0	0	NT	27.56	27.75	NT	-0.19	42.06	No Growth for 5 days	Rare(<1/OIF) ,GN bacilli	No growth
88	3239143	Cornea	0	1	2022-09-15	NT	1	0	NT	29.49	29.83	NT	-0.34	NA	Pseudomonas aeruginosa, occasional	Few(1~5/OIF) ,GN bacilli	No growth
89	2971418	Cornea	0	1	2022-09-15	NT	0	0	NT	30.11	29.83	NT	0.28	NA	No Growth for 5 days	No Bacteria	No growth
91	3243906	Cornea	0	1	2022-10-13	NT	0	0	NT	35.79	36.44	NT	-0.65	NA	No Growth for 5 days	Rare(<1/OIF) ,GN bacilli	No growth
92	3244755	Cornea	0	1	2022-10-27	NT	0	1	NT	41.77	34.48	NT	7.29	NA	Bacillus simplex	No Bacteria	No growth
93	1810416	Left lens	0	1	2022-10-27	NT	0	1	NT	34.53	34.48	NT	0.05	45.9	Staphylococcus epidermidis, rare	No Bacteria	No growth
94	1810416	Right lens	0	1	2022-10-27	NT	0	1	NT	33.69	34.48	NT	-0.79	45.8	Pandoraea pnomenusa, moderate	No Bacteria	No growth
95	1810416	Cornea	0	1	2022-10-27	NT	0	0	NT	34.54	34.48	NT	0.06	NA	No Growth for 5 days	No Bacteria	No growth
96	3246739	Conjunctival	0	1	2022-10-27	NT	0	1	NT	29.33	34.48	NT	-5.15	NA	Staphylococcus epidermidis, rare Streptococcus agalactiae, rare	Rare(<1/OIF) ,GP cocci, Rare(<1/OIF) ,GP bacilli	No growth
97	2100309	Cornea	0	1	2022-10-25	NT	1	1	NT	27.04	31.36	NT	-4.32	NA	Enterobacter aerogenes, many	Rare(<1/OIF) ,GN bacilli	No growth
98	2100309	Cornea	0	1	2023-01-13	NT	1	1	NT	30.44	31.36	NT	-0.92	46.93	No Growth for 5 days	No Bacteria	No growth
99	2911124	Cornea	0	1	2023-01-13	NT	1	1	NT	31.17	31.36	NT	-0.19	NA	Staphylococcus epidermidis	No Bacteria	No growth
100	3250989	Cornea	0	1	2023-01-13	NT	1	0	NT	30.81	31.36	NT	-0.55	NA	No Growth for 5 days	No Bacteria	No growth
101	2454811	Cornea	0	1	2023-01-13	NT	0	0	NT	31.44	31.36	NT	0.08	NA	Bacillus species, moderate	Rare(<1/OIF) ,GP bacilli	No growth
102	2495051	Cornea	0	1	2023-03-07	NT	0	0	NT	36.77	33.09	NT	3.68	NA	Staphylococcus aureus, many	No Bacteria	No growth
103	2495051	Cornea	0	1	2023-03-07	NT	0	0	NT	31.15	33.09	NT	-1.94	NA	No Growth for 5 days	No Bacteria	No growth
104	2122808	Cornea	0	1	2023-03-07	NT	0	0	NT	32.86	33.09	NT	-0.23	42.31	No Growth for 5 days	No Bacteria	No growth
105	1597879	Cornea	0	1	2023-03-07	NT	0	0	NT	30.96	33.09	NT	-2.13	NA	Corynebacterium macginleyi, moderate	No Bacteria	No growth
106	3259881	Cornea	0	1	Missed data	NT	1	0	NT	30.69	29.88	NT	0.81	NA	Streptococcus equi ssp, rare	No Bacteria	No growth
107	3260761	Lens	0	1	2023-03-07	NT	1	1	NT	31.23	33.09	NT	-1.86	48.14	Serratia marcescens, many	Few(1~5/OIF) ,GN bacilli	No growth
108	3260761	Cornea	0	1	2023-03-07	NT	1	0	NT	32.79	33.09	NT	-0.3	46.67	Bacillus simplex, Rare	No Bacteria	No growth
110	3263244	Cornea	0	1	2023-03-07	NT	0	0	NT	37.38	33.09	NT	4.29	47.44	No Growth for 5 days	No Bacteria	No growth
111	2721564	Cornea	0	1	2023-03-07	NT	0	0	NT	40.84	33.09	NT	7.75	NA	Enterococcus faecalis, rare	No Bacteria	No growth
112	1448973	Cornea_면봉	0	1	Missed data	NT	0	0	NT	33.08	32.17	NT	0.91	NA	No Growth for 5 days	No Bacteria	No growth
113	1448973	Cornea_조직	0	1	Missed data	NT	0	0	NT	30.58	32.17	NT	-1.59	NA	No Growth for 5 days	No Bacteria	No growth
114	3265281	Cornea (Orbital abscess ?)	0	1	Missed data	NT	1	0	NT	29.39	32.17	NT	-2.78	NA	No Growth for 3 days	No Bacteria	No growth
115	1448973	Cornea	0	1	Missed data	NT	1	0	NT	34.53	34.98	NT	-0.45	NA	Staphylococcus aureus, many	Moderate(6-30/OIF) ,GP cocci	No growth
116	1883588	Cornea	0	1	Missed data	NT	1	0	NT	33.47	34.98	NT	-1.51	NA	Staphylococcus aureus	No Bacteria	No growth
117	2793390	Lens	0	1	Missed data	NT	1	0	NT	26.82	34.98	NT	-8.16	NA	Serratia marcescens, many Bacillus cereus, occasional	Moderate(6-30/OIF) ,GN bacilli, Rare(<1/OIF) ,GP bacilli	x
119	3269445	Cornea	0	1	Missed data	NT	0	0	NT	31.29	29.88	NT	1.41	NA	No Growth for 5 days	No Bacteria	No growth
120	432790	Cornea	0	1	Missed data	NT	1	0	NT	NA	37.35	NT	NA	NA	Staphylococcus epidermidis, rare	Rare(<1/OIF) ,GN bacilli	No growth
121	661046	Cornea	0	1	Missed data	NT	0	0	NT	34.68	37.35	NT	-2.67	NA	Corynebacterium macginleyi, occasional	Rare(<1/OIF) ,GP bacilli	No growth
122	1300512	Cornea	0	1	Missed data	NT	1	1	NT	30.87	37.35	NT	-6.48	NA	Corynebacterium macginleyi, rare Staphylococcus epidermidis	No Bacteria	No growth
123	1163002	dis	0	1	Missed data	NT	0	0	NT	29.18	32.17	NT	-2.99	NA	Staphylococcus epidermidis	No Bacteria	No growth
124	3051627	Cornea	0	1	Missed data	NT	0	0	NT	29.02	32.17	NT	-3.15	NA	Corynebacterium macginleyi, many	No Bacteria	No growth
125	3023535	Cornea	0	1	2023-03-20	NT	1	0	NT	34.34	34.98	NT	-0.64	NA	Staphylococcus epidermidis, rare	Moderate(6-30/OIF), GP bacilli	No growth
126	3023535	Cornea	0	1	2023-03-20	NT	0	0	NT	33.43	37.43	NT	-4	NA	Corynebacterium macginleyi, moderate	Few(1~5/OIF), GP bacilli	No growth
127	432790	Cornea	0	1	2023-03-24	NT	0	0	NT	32.21	34.25	NT	-2.04	NT	No Growth for 5 days	No Bacteria	No growth
128	1766774	Cornea	0	1	2023-03-24	NT	0	0	NT	30.12	34.25	NT	-4.13	NT	No Growth for 5 days	No Bacteria	No growth
134	2145447	Cornea	0	1	2023-04-07	NT	0	1	NT	32.27	37.43	NT	-5.16	NA	Staphylococcus aureus, moderate	Few(1~5), GP cocci	No growth
136	3279938	Cornea	0	1	2023-04-14	NT	0	1	NT	25.01	25.17	NT	-0.16	NT	Staphylococcus aureus	No Bacteria	No growth
139	1962961	Cornea	0	1	2023-04-14	NT	0	1	NT	24.77	25.17	NT	-0.4	NT	No Growth for 5 days	No Bacteria	No growth
140	2519105	Cornea	0	1	2023-04-20	NT	0	0	NT	25.23	23.56	NT	1.67	NA	No Growth for 5 days	Moderate(6-30/OIF), Conidia	No growth
144	1770009	Cornea	0	1	2023-05-02	NT	0	1	NT	23.37	23.56	NT	-0.19	NA	No Growth for 5 days	Rare(<1/OIF) Hyphae	No growth
145	2353563	Cornea	0	1	2023-05-08	NT	0	0	NT	24.46	23.56	NT	0.9	NA	No Growth for 5 days	No Bacteria	No growth
146	3283438	Cornea	0	1	2023-05-08	NT	1	0	NT	21.38	23.56	NT	-2.18	NA	Pandoraea pnomenusa, moderate	Few(1~5/OIF) ,GN bacilli	No growth
147	2480764	Left Lens	0	1	2023-06-09	NT	1	0	NT	18.22	24.13	NT	-5.91	NA	Serratia marcescens, many	Rare(<1/OIF) ,GN bacilli	No growth
148	2480764	Right Lens	0	1	2023-06-09	NT	1	0	NT	18.53	24.13	NT	-5.6	NA	Serratia marcescens, many	Rare(<1/OIF) ,GN bacilli	No growth
149	3287937	Cornea	0	1	2023-06-09	NT	0	0	NT	21.25	25.17	NT	-3.92	NA	micrococcus luteus, rare	No Bacteria	No growth
150	1880900	Cornea	0	1	2023-06-09	NT	0	0	NT	26.48	25.61	NT	0.87	NA	No Growth for 5 days	No Bacteria	No growth
151	1770009	Cornea	0	1	2023-07-07	NT	0	1	NT	24.88	25.61	NT	-0.73	NA	No Growth for 5 days	No Bacteria	No growth
152	3293746	Cornea	0	1	2023-07-07	NT	1	0	NT	21.76	25.61	NT	-3.85	NA	Serratia marcescens, many	No Bacteria	No growth
153	1881383	Cornea	0	1	2023-08-21	NT	1	0	NT	26.01	28.44	NT	-2.43	NA	No Growth for 7 days	No Bacteria	No growth
154	3108786	Cornea	0	1	2023-08-21	NT	1	0	NT	26.55	28.44	NT	-1.89	NA	Corynebacterium macginleyi, rare	No Bacteria	No growth
155	1560617	T-lens	0	1	2023-08-21	NT	0	1	NT	26.33	28.44	NT	-2.11	49.12		Few(1~5/OIF) ,Hyphae	x
156	1881383	Cornea	0	1	2023-08-21	NT	0	0	NT	26.56	28.44	NT	-1.88	49.17	No Growth for 5 days	No Bacteria	No growth
160	3326011	lens	0	1	2024-01-17	NT	0	0	NT	19.82	20.13	NT	-0.31	NA	No Growth for 5 days	No Bacteria	No growth
2	3129236	Ant chamber	1	1	2021-05-24	0	0	0	30.99	29.84	29.49	1.5	0.35	NA	No growth	No bacteria	No growth
5	3135416	BSS	1	1	2021-06-22	0	0	0	36.46	28.4	34.26	2.2	-5.86	44.01	Streptococcus mitis/oralis, Many	Rare(<1/OIF) ,GP cocci	No growth
6	3135416	IOL	1	1	2021-06-22	0	0	0	28.99	28.79	34.26	-5.27	-5.47	49.66	Streptococcus mitis/oralis, Occasional	Few(1~5/OIF) ,GP cocci	No growth
7	3135416	Vitreous	0	1	2021-06-22	NT	0	0	NT	27.65	34.26	NT	-6.61	NA	Streptococcus mitis/oralis, Rare	Moderate(6-30/OIF) ,GP cocci	No growth
8	3136128	Ant chamber	1	1	2021-06-28	1	1	0	26.77	NA	37.43	-1.23	NA	NA	Pseudomonas aeruginosa, moderate	Few(1~5/OIF) ,GN bacilli	No growth
9	3136128	Vitreous	1	1	2021-06-28	1	1	0	27.03	30.37	37.43	-0.97	-7.06	NA	Pseudomonas aeruginosa, many	Few(1~5/OIF) ,GN bacilli	No growth
10	2889794	Ant chamber	1	1	2021-06-29	0	0	0	32.4	28.88	28.75	3.65	0.13	NA	No growth	No bacteria	No growth
11	3132162	BSS	0	1	2021-07-02	NT	0	1	NT	26.69	28.75	NT	-2.06	NA	Fungus:Yeast	No bacteria	Candida albicans
12	3132162	Ant chamber	0	1	2021-07-02	NT	0	1w	NT	30.24	28.75	NT	1.49	NA	Fungus:Yeast	No bacteria	Candida albicans
17	3136128	인공수정체	0	1	2021-07-14	NT	1	0	NT	28.17	38.58	NT	-10.41	NA	Pseudomonas aeruginosa, occasional	Rare(<1/OIF) ,Conidia	No growth
18	1886051	Vitreous	0	1	2021-07-16	NT	0	1	NT	33.11	38.58	NT	-5.47	NA	No growth	No bacteria	x
23	3142051	Vitreous	1	1	2021-07-26	0	0	0	29.74	30.49	34.28	-4.54	-3.79	NA	No growth	No bacteria	No growth
24	3142051	Ant chamber	1	1	2021-07-26	0	0	0	30.05	27.54	34.28	-4.23	-6.74	NA	No growth	No bacteria	No growth
31	1580228	Ant chamber	1	1	2021-09-07	1	0	0	29.91	NA	27.32	2.59	NA	NA	Pseudomonas aeruginosa, rare	No bacteria	No growth
32	1580228	Vitreous	1	1	2021-09-07	1	1	0	NA	32.77	27.32	NA	5.45	NA	Pseudomonas aeruginosa, rare	No bacteria	No growth
34	3154234	Ant chamber	1	1	2021-09-14	0	0	1	27.68	28.61	30.69	-3.01	-2.08	NA	No growth	No bacteria	No growth
38	2313638	Ant chamber	1	1	2021-10-06	0	0	0	37.78	30.62	34.71	3.07	-4.09	NA	Streptococcus dysgalactiae, many	Rare(<1/OIF) ,GP cocci	No growth
39	2313638	Vitreous	1	1	2021-10-06	0	0	0	32.49	30.23	34.71	-2.22	-4.48	NA	Streptococcus dysgalactiae, many	Rare(<1/OIF) ,GP cocci	No growth
40	3161289	Vitreous	1	1	2021-10-12	0	0	0	34.77	36.11	34.71	0.06	1.4	NA	No growth	No bacteria	No growth
41	3161289	Ant chamber	1	1	2021-10-12	0	0	0	NA	34.89	34.71	NA	0.18	NA	No growth	No bacteria	No growth
43	3161383	Ant chamber	1	1	2021-10-20	0	0	0	37.63	36.69	35.98	1.65	0.71	48.74	No growth	No bacteria	No growth
44	3056034	Vitreous	1	1	2021-11-18	0	0	0	35.95	35.23	35.98	-0.03	-0.75	NA	No growth	No bacteria	No growth
46	1776228	Vitreous	1	1	2021-12-10	0	0	0	34.85	31.12	31.36	3.49	-0.24	NA	No growth	No bacteria	No growth
47	3171941	Vitreous	1	1	2021-12-16	0	0	0	30.98	31.08	31.36	-0.38	-0.28	NA	No growth	Rare(<1/OIF) ,Conidia	No growth
55	2872099	Vitreous	0	1	2022-02-16	NT	0	1	NT	38.32	44.5	NT	-6.18	NA	No Growth for 5 days	Rare(<1/OIF) ,Conidia	No growth
59	3171941	BSS	1	1	2022-03-18	0	0	1	31.74	32.53	31.15	0.59	1.38	45.65	No Growth for 5 days	No Bacteria	No growth
60	1680417	Vitreous	1	1	2022-03-18	0	0	1	32.48	32.57	31.15	1.33	1.42	49.79	Corynebacterium striatum	Few(1~5/OIF) ,GP bacilli	No growth
61	1680417	Ant chamber	1	1	2022-03-18	0	0	0	32.14	31.39	31.15	0.99	0.24	NA	Corynebacterium striatum	Few(1~5/OIF) ,GP bacilli	No growth
65	2122540	Ant chamber	0	1	2022-05-03	NT	0	1	NT	32.17	32.58	NT	-0.41	NA	No Growth for 5 days	No Bacteria	No growth
66	3216224	Ant chamber	0	1	2022-05-10	NT	0	0	NT	33.8	32.58	NT	1.22	NA	No Growth for 5 days	No Bacteria	No growth
68	3171941	Ant chamber	0	1	2022-05-23	NT	0	1	NT	33.17	32.58	NT	0.59	NA	No Growth for 5 days	No Bacteria	No growth
69	1750116	Ant chamber	0	1	2022-05-24	NT	0	1	NT	28.28	25.25	NT	3.03	NA	No Growth for 5 days	No Bacteria	No growth
70	1884964	Ant chamber	0	1	2022-05-24	NT	0	1	NT	22.73	25.25	NT	-2.52	NA	No Growth for 5 days	Rare(<1/OIF) ,GP cocci	No growth
71	3220098	Ant chamber	0	1	2022-05-30	NT	0	0	NT	26.44	25.25	NT	1.19	NA	No Growth for 5 days	Rare(<1/OIF) ,GN bacilli	No growth
73	3216257	Ant chamber	0	1	2022-06-03	NT	0	1	NT	25.11	25.25	NT	-0.14	NA	No Growth for 5 days	No Bacteria	No growth
74	2702224	Ant chamber	0	1	2022-06-03	NT	0	1	NT	26.03	25.25	NT	0.78	NA	No Growth for 5 days	No Bacteria	No growth
75	3171941	Ant chamber	0	1	2022-06-07	NT	0	0	NT	25.1	25.25	NT	-0.15	NA	No Growth for 5 days	No Bacteria	No growth
77	3216257	Vitreous	0	1	2022-06-09	NT	0	1	NT	33.3	37.43	NT	-4.13	NA	No Growth for 5 days	Few(1~5/OIF) ,GP bacilli	No growth
80	3179927	Ant chamber	0	1	2022-07-06	NT	0	0	NT	29.21	29.16	NT	0.05	NA	No Growth for 5 days	Rare(<1/OIF) ,Conidia	No growth
82	3166835	Vitreous	0	1	2022-07-11	NT	0	0	NT	29.07	28.79	NT	0.28	NA	No Growth for 5 days	No Bacteria	No growth
85	3233494	Vitreous	0	1	2022-08-09	NT	0	1	NT	27.58	27.75	NT	-0.17	41.71	No Growth for 5 days	Rare(<1/OIF) ,GN bacilli	No growth
86	2896575	Vitreous	0	1	2022-08-10	NT	0	1	NT	27.82	27.75	NT	0.07	47.2	No Growth for 5 days	No Bacteria	X
90	1221925	Vitreous	0	1	2022-10-13	NT	0	0	NT	NA	36.44	NT	NA	NA	No Growth for 5 days	No Bacteria	No growth
109	2122808	Vitreous	0	1	2023-03-07	NT	0	0	NT	30.68	33.09	NT	-2.41	NA	No Growth for 5 days	No Bacteria	No growth
118	2122808	Ant chamber	0	1	Missed data	NT	0	0	NT	31.62	29.88	NT	1.74	NA	No Growth for 5 days	No Bacteria	No growth
129	2690996	Ant chamber	0	1	2023-04-03	NT	0	0	NT	30.81	34.25	NT	-3.44	NT	No Growth for 5 days	Rare(<1/OIF) ,GN bacilli	No growth
130	2690996	Ant chamber	0	1	2023-04-03	NT	0	0	NT	31.09	34.25	NT	-3.16	NT	No Growth for 5 days	No Bacteria	No growth
131	2690996	Vitreous	0	1	2023-04-07	NT	0	0	NT	29.29	32.17	NT	-2.88	NA	No Growth for 5 days	No Bacteria	No growth
132	2690996	Vitreous	0	1	2023-04-07	NT	0	0	NT	29.62	32.17	NT	-2.55	NA	No Growth for 5 days	No Bacteria	No growth
133	1233334	Vitreous	0	1	2023-04-07	NT	0	1	NT	33.1	37.43	NT	-4.33	NA	Staphylococcus epidermidis, occasional	Rare(<1/OIF) ,GN bacilli, Few(1~5), GP cocci	No growth
135	2931794	Ant chamber	0	1	2023-04-13	NT	0	0	NT	30.42	34.25	NT	-3.83	NT	No Growth for 5 days	No Bacteria	No growth
137	2142697	Vitreous	0	1	2023-04-14	NT	0	0	NT	29.88	34.25	NT	-4.37	NT	No Growth for 5 days	No Bacteria	No growth
138	2142697	Ant chamber	0	1	2023-04-14	NT	0	0	NT	30.15	34.25	NT	-4.1	NT	No Growth for 5 days	Rare(<1/OIF) ,GN bacilli	No growth
141	2519105	Ant chamber	0	1	2023-04-20	NT	0	0	NT	24.11	23.56	NT	0.55	NA	No Growth for 5 days	Few(1~5/OIF), Conidia	No growth
142	2122808	Ant chamber	0	1	2023-04-27	NT	1	0	NT	25.17	23.56	NT	1.61	NA	No Growth for 5 days	No Bacteria	No growth
143	3104881	Ant chamber	0	1	2023-04-27	NT	0	1	NT	24.34	23.56	NT	0.78	NA	No Growth for 5 days	No Bacteria	No growth
157	3073896	Ant chamber	0	1	2023-08-21	NT	0	1	NT	26.49	28.44	NT	-1.95	NA	No Growth for 5 days	No Bacteria	No growth
158	3326011	Ant chamber	0	1	2023-12-20	NT	0	0	NT	20.35	20.13	NT	0.22	NA	No Growth for 5 days	No Bacteria	No growth
159	3326011	vitreous	0	1	2024-01-17	NT	0	0	NT	19.91	20.13	NT	-0.22	NA	No Growth for 5 days	No Bacteria	No growth

## Sheet: Table S2
Table S2. Variables affecting the positive concordance between culture and real-time PCR in aseptic specimens
Variables		Growth on culture		P-value
		Negative for realtime PCR (N=4)	Positive for realtime PCR (N=7)
sex				1
	Female	2 (50.0%)	3 (42.9%)
	Male	2 (50.0%)	4 (57.1%)
age		75.5 ± 4.1	74 ± 3	0.552
DM				1
	No	2 (50.0%)	4 (57.1%)
	Yes	2 (50.0%)	3 (42.9%)
Contact lens				NA
	No	4 (100.0%)	7 (100.0%)
Trauma				NA
	No	4 (100.0%)	7 (100.0%)
Operation history				NA
	Yes	4 (100.0%)	7 (100.0%)
Admission				NA
	Yes	4 (100.0%)	7 (100.0%)
Gram stain				1
	Negative	1 (25.0%)	1 (14.3%)
	Positive	3 (75.0%)	6 (85.7%)
sample to extraction (day)		3 (2~5)	1 (1~28)	0.495

## Sheet: Table S3
Table S3. Variables affecting the negative concordance between culture and real-time PCR in septic specimens
Variables		No growth on culture		P-value
		Positive for realtime PCR (N=3)	Negative for realtime PCR (N=39)
sex				0.581
	Female	2 (66.7%)	17 (43.6%)
	Male	1 (33.3%)	22 (56.4%)
age		71 (21~71)	63 (6~88)	0.3
DM				1
	No	2 (66.7%)	30 (76.9%)
	Yes	1 (33.3%)	9 (23.1%)
Contact lens				0.525
	No	2 (66.7%)	31 (79.5%)
	Yes	1 (33.3%)	8 (20.5%)
Trauma				1
	No	3 (100.0%)	36 (92.3%)
	Yes	0 (0.0%)	3 (7.7%)
Operation history				1
	No	2 (66.7%)	23 (59.0%)
	Yes	1 (33.3%)	16 (41.0%)
Admission				0.598
	No	1 (33.3%)	21 (53.8%)
	Yes	2 (66.7%)	18 (46.2%)
Gram stain				1
	Negative	3 (100.0%)	36 (92.3%)
	Positive	0 (0.0%)	3 (7.7%)
sample to extraction (day)		3 (0~113)	1 (1~4)	0.3

## Sheet: Table S4
Table S4. Variables affecting the negative concordance between culture and real-time PCR in aseptic specimens
Variables		No growth on culture		P-value
		Positive for realtime PCR (N=6)	Negative for realtime PCR (N=37)
sex				0.346
	Female	3 (50.0%)	10 (27.0%)
	Male	3 (50.0%)	27 (73.0%)
age		71 (35~74)	69 (26~88)	0.657
DM				0.164
	No	3 (50.0%)	29 (78.4%)
	Yes	3 (50.0%)	8 (21.6%)
Contact lens				NA
	No	6 (100.0%)	37 (100.0%)
Trauma				0.37
	No	5 (83.3%)	35 (94.6%)
	Yes	1 (16.7%)	2 (5.4%)
Operation history				1
	No	1 (16.7%)	5 (13.5%)
	Yes	5 (83.3%)	32 (86.5%)
Admission				0.312
	No	0 (0.0%)	11 (29.7%)
	Yes	6 (100.0%)	26 (70.3%)
Gram stain				0.248
	Negative	4 (66.7%)	32 (86.5%)
	Positive	2 (33.3%)	5 (13.5%)
sample to extraction (day)		2 (1~5)	3 (0~70)	0.657

## Sheet: Table S5
Table S5. Results of microbiome analysis
No.	Clinical diagnosis	Specimen	Specimen type	Burden	Delta CT	conventional PCR	DNA concentration (ng/ul)	Culture results	Microbiome results
23	eyeball rupture	Vitreous	Aseptic	low	-3.79	negative	0.459	No growth	NT
24	eyeball rupture	Ant chamber	Aseptic	low	-6.74	negative	0.852	No growth	NT
34	intraorbital foreign body	Ant chamber	Aseptic	low	-2.08	negative	0.965	No growth	NT
55	uveitis	Vitreous	Aseptic	low	-6.18	negative	0.519	No Growth	NT
70	endophthalmitis	Ant chamber	Aseptic	low	-2.52	negative	0.697	No Growth	NT
77	endophthalmitis	Vitreous	Aseptic	low	-4.13	negative	0.899	No Growth	NT
109	endophthalmitis	Vitreous	Aseptic	low	-2.41	negative	0.747	No Growth	NT
137	endophthalmitis	Vitreous	Aseptic	low	-4.37	negative	0.705	No Growth	NT
138	endophthalmitis	Ant chamber	Aseptic	low	-4.1	negative	0.668	No Growth	NT
18	endophthalmitis	Vitreous	Aseptic	low	-5.47	negative	too low	No growth	NT
19	keratitis	Contact lens	Septic	low	-3.6	negative	0.563	No growth	NT
22	keratitis	Contact lens	Septic	low	-5.43	negative	0.540	No growth	NT
36	keratitis	Cornea	Septic	low	-3.47	negative	0.647	No growth	NT
37	orbital cellulitis	Discharge	Septic	low	-1.89	negative	0.530	Streptococcus agalactiae, rare	NT
103	keratitis	Cornea	Septic	low	-1.94	negative	0.753	No growth	NT
107	keratitis	Contact lens	Septic	low	-1.86	positive	1.41	Serratia marcescens, many	NT
113	endophthalmitis	Cornea	Septic	low	-1.59	negative	too low	No growth	NT
114	orbital cellulitis	Discharge	Septic	low	-2.78	positive	0.819	No growth	NT
127	keratitis	Cornea	Septic	low	-2.04	negative	1.02	No growth	NT
128	keratitis	Cornea	Septic	low	-4.13	negative	0.826	No growth	NT
153	keratitis	Cornea	Septic	low	-2.43	positive	0.774	No growth	NT
154	scleritis	Cornea	Septic	low	-1.89	positive	0.800	Corynebacterium macginleyi, rare	NT
155	keratitis	Therapeutic contact lens	Septic	low	-2.11	negative	0.846	No growth	NT
156	keratitis	Cornea	Septic	low	-1.88	negative	0.828	No growth	NT
7	endophthalmitis	Vitreous	Aseptic	high	-6.61	negative	0.515	Streptococcus mitis/oralis, Rare	NT
17	endophthalmitis	Intraocular lens	Aseptic	high	-10.41	positive	37.45	Pseudomonas aeruginosa, occasional	Pseudomonas aeruginosa
38	endophthalmitis	Ant chamber	Aseptic	high	-4.09	negative	0.187	Streptococcus dysgalactiae, many	NT
133	endophthalmitis	Vitreous	Aseptic	high	-4.33	negative	too low	Staphylococcus epidermidis, rare	NT
51	keratitis	Cornea	Septic	high	-7.54	negative	0.824	Gram Positive bacilli, moderate	NT
117	keratitis	Contact lens	Septic	high	-8.16	positive	11.2	Serratia marcescens, many Bacillus cereus, occasional	Serratia marcescens
15	endophthalmitis	Cornea	Septic	high	-5.15	positive	19.95	Pseudomonas aeruginosa, moderate	Pseudomonas aeruginosa
20	keratitis	Contact lens	Septic	high	-7.27	positive	46	Aeromonas hydrophila, many	Aeromonas hydrophila
33	keratitis	Cornea	Septic	high	-3.11	negative	0.0509	Enterobacter cloacae, moderate	NT
50	keratitis	Cornea	Septic	high	-7.6	negative	too low	Streptococcus agalactiae, moderate	NT
57	keratitis	Cornea	Septic	high	-5.61	positive	0.447	Staphylococcus epidermidis	NT
96	conjunctivitis	Conjunctival	Septic	high	-5.15	negative	too low	Staphylococcus epidermidis, rare Streptococcus agalactiae, rare	NT
122	keratitis	Cornea	Septic	high	-6.48	positive	0.2695	Corynebacterium macginleyi, rare Staphylococcus epidermidis	NT
123	mass	Discharge	Septic	high	-2.99	negative	0.0315	Staphylococcus epidermidis	NT
